# Supplementary material for: Continuous outcome logistic regression for analyzing body mass index distributions
Source: F1000Res. 2017 Nov 1;6:1933. [Version 1] doi: 10.12688/f1000research.12934.1 (PMC5721934; doi:10.12688/f1000research.12934.1)
Supplement: Supplementary file 1 [file f1000research-6-14025-s0000.tgz]

Archive with 1 entries (1 files):
- fd4bc432-a040-4841-82cb-f33401511d45.zip
